# Supplementary material for: Clonality of circulating tumor cells in breast cancer brain metastasis patients
Source: Breast Cancer Res. 2019 Sep 3;21:101. doi: 10.1186/s13058-019-1184-2 (PMC6720990; doi:10.1186/s13058-019-1184-2)
Supplement: Supplementary file 1 — Data S1. Genes found to be mutated in CTCs using NGS exome-seq data. Below each case the frequency of affected genes is noted as well as for the complete cohort (bottom). (XLSX 9 kb) [file 13058_2019_1184_MOESM1_ESM.xlsx]

## Sheet: Sheet1
Case	CTC	RYR2	SCN11A	CUBN	LRP2	TTN	SYNE1	DNAH3	OBSCN	CDH1	FAT1	FAT3	RB1	CDKN2A	TP53	GATA3	PTEN	PIK3CA	ARID1A	TTN
UKE72	1											1
UKE72	2														1
UKE72	3								1						1
UKE72	4														1
UKE72	5							1					1		1					1
UKE72	6										1
UKE72	7														1
UKE72	8														1					1
UKE72	9	1
UKE72	10														1
UKE72	11				1
UKE72	12					1									1			1
frequency		0.0833333	0	0	0.0833333	0.0833333	0	0.0833333	0.0833333	0	0.0833333	0.0833333	0.0833333	0	0.666667	0	0	0.0833333	0	0.166667
UKE70	1																	1
UKE70	2	1
UKE70	3																		1
UKE70	4									1				1	1
UKE70	5				1	1
UKE70	6														1				1
UKE70	7		1													1			1
frequency		0.0833333	0.0833333	0	0.0833333	0.0833333	0	0	0	0.0833333	0	0	0	0.0833333	0.166667	0.0833333	0	0.0833333	0.25	0
UKE54	1				1
UKE54	2			1						1					1
UKE54	3									1
UKE54	4						1								1		1	1
UKE54	5																			1
UKE54	6
UKE54	7														1
frequency		0	0	0.0833333	0.0833333	0	0.0833333	0	0	0.166667	0	0	0	0	0.25	0	0.0833333	0.0833333	0	0.0833333
		RYR2	SCN11A	CUBN	LRP2	TTN	SYNE1	DNAH3	OBSCN	CDH1	FAT1	FAT3	RB1	CDKN2A	TP53	GATA3	PTEN	PIK3CA	ARID1A	TTN
frequency		0.0769231	0.0384615	0.0384615	0.115385	0.0769231	0.0384615	0.0384615	0.0384615	0.115385	0.0384615	0.0384615	0.0384615	0.0384615	0.5	0.0384615	0.0384615	0.115385	0.115385	0.115385
